# Supplementary material for: Effect of a Multi-Ingredient Coriolus-versicolor-Based Vaginal Gel in Women with HPV–Dependent Cervical Lesions: The Papilobs Real-Life Prospective Study
Source: Cancers (Basel). 2023 Jul 29;15(15):3863. doi: 10.3390/cancers15153863 (PMC10417075; doi:10.3390/cancers15153863)
Supplement: Supplementary file 1 [file cancers-15-03863-s001.zip]

Archive with 1 entries (1 files):
- cancers-2356173-supplementary.pdf
